# Supplementary material for: The Potential Role of MiRs-139-5p and -454-3p in Endoglin-Knockdown-Induced Angiogenic Dysfunction in HUVECs
Source: Int J Mol Sci. 2023 Mar 3;24(5):4916. doi: 10.3390/ijms24054916 (PMC10003543; doi:10.3390/ijms24054916)
Supplement: Supplementary file 1 [file ijms-24-04916-s001.zip]

Archive with 1 entries (1 files):
- ijms-2128440-supplementary.pdf
